# Supplementary material for: Structure and Biological Properties of Ribosome-Inactivating Proteins and Lectins from Elder (Sambucus nigra L.) Leaves
Source: Toxins (Basel). 2022 Sep 1;14(9):611. doi: 10.3390/toxins14090611 (PMC9503024; doi:10.3390/toxins14090611)
Supplement: Supplementary file 1 [file toxins-14-00611-s001.zip]

Archive with 1 entries (1 files):
- toxins-1866353-supplementary.pdf
